# Supplementary material for: MRI-Based Circumferential Strain in Boys with Early Duchenne Muscular Dystrophy Cardiomyopathy
Source: Diagnostics (Basel). 2024 Nov 27;14(23):2673. doi: 10.3390/diagnostics14232673 (PMC11639811; doi:10.3390/diagnostics14232673)
Supplement: Supplementary file 1 [file diagnostics-14-02673-s001.zip]

Archive with 1 entries (1 files):
- diagnostics-3281019-supplementary.pdf
